# Supplementary material for: Genome-wide identification and expression profiling of the carotenoid cleavage dioxygenase (CCD) gene family in Brassica napus L
Source: PLoS One. 2020 Sep 3;15(9):e0238179. doi: 10.1371/journal.pone.0238179 (PMC7470270; doi:10.1371/journal.pone.0238179)
Supplement: S1 Table — (XLSX) [file pone.0238179.s001.xlsx]

## Sheet: Sheet1
S1 table. qRT-PCR primers used to analyze BnCCDs expression.
Gene name	Gene ID	At ortholog	Orientation 5´–3´		Length (bp)	Tm (℃)	GC (%)
BnCCD1b	BnaAnng12520D	AT3G63520	F	GAGTGATCTCGGAAGACGGCTT	22	60	55
			R	GTTCTCAAGTTTTTCTTTCGCATC	24	55	38
BnCCD1c	BnaC04g20610D	AT3G63520	F	CGCTAATACAGCGCTCGTC	19	58	58
			R	ATGTGAGATAAGGAGGCGTATG	22	56	45
BnCCD1d	BnaC08g33680D	AT3G63520	F	ATGTTATCTCTTTCACCGCCG	21	58	48
			R	GCTAATATCATTGTGAGGGTAATGAT	26	55	35
BnNCED2a	BnaA01g09090D	AT4G18350	F	CGACCAACCCCTAAAACGTT	20	57	50
			R	CCTTCAACGGTGAGAAACTG	20	57	50
BnNCED2c	BnaC01g10770D	AT4G18350	F	GCGCGTTAATTTCCCACG	18	56	56
			R	CCTTCGACGGTAAGAAATTG	20	55	45
BnNCED3a	BnaA01g29390D	AT3G14440	F	ATAAATACGCCGGAGACTCGTCC	23	60	52
			R	CCTCGAGGTTCACTTGCTCCT	21	61	57
BnNCED3c	BnaA05g25030D	AT3G14440	F	TCATCTCCGACGGAGATCAAC	21	56	52
			R	CATCGTCTTCTGCTCCCTCAC	21	59	57
BnNCED3d	BnaC01g36910D	AT3G14440	F	AGATTCGGAGTTCTCGACAAGT	22	58	45
			R	TTATCGCCGTAGATATGTTTCTCG	24	56	42
BnCCD4a	BnaA01g09900D	AT4G19170	F	GACGAAGACGACGGTGAC	18	57	61
			R	CTCCGTCTCCCAACGAAC	18	56	61
BnCCD4c	BnaC01g11550D	AT4G19170	F	TTGGGACGAAGACGACGGGAAC	22	62	59
			R	AACGGCTCTGTCTACCGACAAAC	23	61	52
BnNCED5a	BnaA09g26450D	AT1G30100	F	GCGATCACAGAGAATTTCGTGG	22	58	50
			R	CGGCGTTTTTCGGCAAAATACC	22	61	50
BnNCED5b	BnaCnng38510D	AT1G30100	F	GCTATCACTGAGAACTTCGTCG	22	57	50
			R	TCTGCGTTTTTCGGCAAAATTGC	23	59	43
BnNCED6a	BnaA07g06050D	AT3G24220	F	GAACCGTATTTCGTAGCGGACG	22	59	55
			R	TAGTCGCACGGCCGCTAC	18	61	67
BnNCED6b	BnaC07g07580D	AT3G24220	F	GAGATAACCGAGGACGGCG	19	59	63
			R	CCTCCGGTACGAAATACGGTTC	22	58	55
BnCCD7a	BnaA04g26000D	AT2G44990	F	CCTGTCGTAATTAAACCGATAGAAG	25	55	40
			R	GTCAGTAACGGGGTCATGCT	20	59	55
BnCCD7b	BnaC04g50070D	AT2G44990	F	CCGGTTGTAATTAAACCAATAGATG	25	54	36
			R	CGTGTCAGTAACTGGATCGTGTT	23	59	48
BnCCD8a	BnaA01g04140D	AT4G32810	F	CGCCGAACAATATCTGCAG	19	56	53
			R	GATACGACCGTCATCGAATTCCAG	24	59	50
BnCCD8b	BnaC01g05600D	AT4G32810	F	GTTGTGGGGCGGGTTAAAT	19	57	53
			R	CGTCTCCATTTTCATCTTCTTCG	23	56	43
BnNCED9a	BnaA07g39250D	AT1G78390	F	TAGGTAGGAAAACCCGGTTTG	21	56	48
			R	TAACCACCGCCCTCTCCG	18	60	67
BnNCED9b	BnaC06g38870D	AT1G78390	F	GTAGAAAAACGCGGTTCGCTT	21	58	48
			R	CGTAACCACTGTCTTCTGTG	20	54	50
