# Supplementary material for: Genome-wide identification and expression profiling of the carotenoid cleavage dioxygenase (CCD) gene family in Brassica napus L
Source: PLoS One. 2020 Sep 3;15(9):e0238179. doi: 10.1371/journal.pone.0238179 (PMC7470270; doi:10.1371/journal.pone.0238179)
Supplement: S2 Table — (XLSX) [file pone.0238179.s002.xlsx]

## Sheet: Gene 
Number	A. thaliana	A. thaliana	Number	B.napus	B.napus	Number	B.rapa	B.rapa	Number	B.oleracea	B.oleracea
1	AT3G63520.1	AtCCD1	1	BnaA09g41150D	BnCCD1a	1	Bra007826	BraCCD1a	1	Bol014479	BolCCD1a
2	AT4G18350.1	AtNCED2	2	BnaAnng12520D	BnCCD1b	2	Bra040449	BraCCD1b	2	Bol044673	BolCCD1b
3	AT3G14440.1	AtNCED3	3	BnaC04g20610D	BnCCD1c	3	Bra007825	BraCCD1c	3	Bol009433	BolNCED2a
4	AT4G19170.1	AtCCD4	4	BnaC08g33680D	BnCCD1d	4	Bra013298	BraNCED2a	4	Bol037062	BolNCED2b
5	AT1G30100.1	AtNCED5	5	BnaC08g33690D	BnCCD1e	5	Bra012603	BraNCED2b	5	Bol005093	BolNCED3a
6	AT3G24220.1	AtNCED6	6	BnaA01g09090D	BnNCED2a	6	Bra027336	BraNCED3a	6	Bol035582	BolNCED3b
7	AT2G44990.1	AtCCD7	7	BnaA03g58230D	BnNCED2b	7	Bra021558	BraNCED3b	7	Bol009345	BolCCD4a
8	AT4G32810.1	AtCCD8	8	BnaC01g10770D	BnNCED2c	8	Bra001552	BraNCED3c	8	Bol029878	BolCCD4b
9	AT1G78390.1	AtNCED9	9	BnaC07g35240D	BnNCED2d	9	Bra020970	BraCCD4a	9	Bol022516	BolNCED5
			10	BnaA01g29390D	BnNCED3a	10	Bra013378	BraCCD4b	10	Bol007451	BolNCED6
			11	BnaA03g33390D	BnNCED3b	11	Bra032359	BraNCED5	11	Bol021707	BolCCD7
			12	BnaA05g25030D	BnNCED3c	12	Bra015002	BraNCED6	12	Bol017864	BolCCD8
			13	BnaC01g36910D	BnNCED3d	13	Bra040330	BraCCD7	13	Bol018961	BolNCED9a
			14	BnaC05g39180D	BnNCED3e	14	Bra011384	BraCCD8	14	Bol027485	BolNCED9b
			15	BnaC05g39190D	BnNCED3f	15	Bra008358	BraNCED9a
			16	BnaC05g39200D	BnNCED3g	16	Bra035033	BraNCED9b
			17	BnaCnng32080D	BnNCED3h
			18	BnaA01g09900D	BnCCD4a
			19	BnaA08g09110D	BnCCD4b
			20	BnaC01g11550D	BnCCD4c
			21	BnaA09g26450D	BnNCED5a
			22	BnaCnng38510D	BnNCED5b
			23	BnaA07g06050D	BnNCED6a
			24	BnaC07g07580D	BnNCED6b
			25	BnaA04g26000D	BnCCD7a
			26	BnaC04g50070D	BnCCD7b
			27	BnaA01g04140D	BnCCD8a
			28	BnaC01g05600D	BnCCD8b
			29	BnaA07g39250D	BnNCED9a
			30	BnaC06g38870D	BnNCED9b
