# Supplementary material for: Genome-wide identification and expression profiling of the carotenoid cleavage dioxygenase (CCD) gene family in Brassica napus L
Source: PLoS One. 2020 Sep 3;15(9):e0238179. doi: 10.1371/journal.pone.0238179 (PMC7470270; doi:10.1371/journal.pone.0238179)
Supplement: S4 Table — (XLSX) [file pone.0238179.s004.xlsx]

## Sheet: Sheet4
RNA-Seq data of 30 BnCCD genes.
	Ro_s	Ro_b	Ro_i	Ro_f	St_b	St_i	St_f	St_24d	Le_s	LeY_b	LeY_i	LeY_f	LeY_10d	LeY_24d	LeY_30d	LeO_b	LeO_i	LeO_f	LeO_10d	LeO_24d	LeO_30d	Bu_b	Ao_i	Ao_f	Cal_i	Cal_f	Pe_i	Pe_f	Pi_i	Pi_f	Sta_i	Sta_f	At_i	At_f	Cap_i	Cap_f	Se_3d	Se_7d	Se_13d	Se_21d	Se_27d	Se_35d	Se_43d	SP_3d	SP_7d	SP_13d	SP_21d	SP_27d	SP_35d
BnCCD1a	0.066263	0.0174468	0	0.0208112	0.1654	0.249988	0.491934	0.296604	1.65899	0.0917758	0.546669	0.753864	2.4531	0.545497	1.29525	0.320545	0.849873	3.1591	4.1659	1.03983	0.352335	0.050726	0	0.461492	0.0448951	0.119392	0	0	0.0508225	0.0713281	0	0	0	0	0	0	0	0	0	0	0	0	0	0	0	0	3.79156	2.84635	0.586276
BnCCD1b	5.17859	24.1306	15.2434	17.5614	62.4815	64.8563	46.0442	94.8152	125.921	256.878	298.768	189.036	213.947	227.239	238.718	257.798	256.478	189.075	231.377	216.72	249.587	34.1748	139.471	126.204	317.61	237.247	297.543	278.002	55.0975	51.8605	190.261	138.971	44.8394	74.0122	201.069	204.71	47.2606	48.7966	35.4474	37.7944	50.0489	73.6279	23.289	37.61	62.0818	113.586	115.493	271.19	230.097
BnCCD1c	2.18285	20.1098	8.74072	15.9428	66.5967	66.6873	53.5701	87.2593	150.722	336.67	311.908	231.15	249.633	229.989	207.742	319.019	291.235	228.988	231.345	213.268	208.588	32.0203	136.125	141.178	283.362	223.378	243.341	218.561	56.2042	47.1997	159.908	139.662	58.8208	74.7254	178.641	173.046	33.7186	27.7517	26.7923	32.0994	41.8368	56.7255	26.2383	37.9306	70.7953	128.338	132.51	320.029	237.646
BnCCD1d	0.895123	0.0141478	1.08576	0.797792	0.960407	0.292482	0.0579949	1.10976	20.1028	0.999341	2.84261	1.56091	5.47668	2.04005	2.79874	1.68926	1.40115	1.94876	1.53015	3.71319	1.71379	0.192454	0.248235	0.211486	1.0014	0.608815	0	0.0333129	0.512014	0.609183	0.0352119	0	0.254603	0	0.0678975	0.057743	0.046743	0.0308315	0	0	0.0852335	0	0.0542525	0.12996	0.117771	0.249239	12.7416	13.9373	0.277884
BnCCD1e	0	0	0	0	0	0	0	0.0638939	0.663764	0.114527	0.142816	0.326132	1.20911	0	1.76262	0.153782	0.164329	2.26103	2.79478	0.615457	1.40067	0	0	0	0	0	0.0304221	0	0	0	0.073479	0	0	0	0	0	0	0.0207067	0	0.0285602	0	0.0615265	0.0562831	0.0385699	0	0	1.40257	1.11201	0.50148
BnNCED2a	0	0	0	0	0	0.0203667	0	0.0600994	0	0.0452854	0	0.0599545	0	0.771432	0.0447937	0	0.0750873	0	0	0	0	0.0244618	0	0.0324122	0.0382085	0.387592	0.11138	0	0.0864128	0.0975693	0.330167	2.18726	0.605005	1.37562	3.65664	5.86615	0.0405902	0.982774	1.0727	0.727756	0.386285	4.4762	9.57101	0.119112	0.0120398	0	0	0	0.134227
BnNCED2b	0.068071	1.30137	0.311094	1.22447	0.144388	0.0889643	0.0752942	0.122265	0	0	0.0340346	0	0	1.11602	0	0	0	0	0.0330095	0	0.0709495	0.208298	0.0308892	0.0968905	0.0382241	0.121322	0	0	0.051774	0	1.23637	2.44541	7.93382	3.47193	4.17549	4.98156	0.0193772	0.243877	1.1077	0.958554	2.33196	4.83765	3.71424	0.0976847	0.0385865	0	0.0577315	0.12996	0.136282
BnNCED2c	0	0	0	0	0	0	0	0	0.0372219	0	0	0.0295236	0	0	0.133132	0	0	0	0.0606805	0	0	0.272701	0	0.0319883	0.151366	0.33611	0.0363983	0.0418801	0.0598812	0	0.297683	2.83625	0	0.532275	1.53703	5.21348	0.0401816	0.191945	0.50748	0.400093	0.25131	9.57953	12.1268	0.165388	0.0583463	0	0.0237718	0.128046	0.066748
BnNCED2d	0.032482	3.31695	0.708795	3.97982	0.0588873	0.0236501	0	0.0601337	0.0683744	0.0450301	0	0	0.072498	0.549495	0	0	0	0	0.0611115	0	0	0.0687025	0	0.064085	0	0.084036	0	0.0842185	0.0772145	0.120067	0.704403	4.93677	3.33139	3.55803	5.74186	6.01457	0.101846	0.255929	1.21842	1.0053	1.42938	3.24443	3.66557	0.169527	0.0119773	0	0.0286375	0	0.267409
BnNCED3a	2.91899	12.2518	1.4895	9.52117	0.234798	0.0685711	0.168287	0.0614087	2.00807	0.103327	1.3988	8.0326	0.643242	3.01995	0.826326	0.142605	22.7695	7.25361	1.05385	1.16402	0.621409	0.521068	0.610899	6.67833	0.22629	1.4501	0	0	0.571878	0.105376	0.059491	0	0	0.146917	0.0775205	0.184584	0.547179	3.9064	6.45193	16.2227	13.5703	26.4041	9.39348	0.34907	1.04043	5.34788	1.9163	3.51443	3.97105
BnNCED3b	0	0.79971	0.117399	0.132993	1.21301	1.1754	5.41947	1.53032	0	3.29339	2.66996	13.3509	0.282668	1.83684	0.207254	2.78148	4.67162	13.121	0.550019	0.939019	0	0.292522	3.46108	7.51113	50.1603	26.2068	4.58317	2.75573	0.28451	0.160213	0.590586	0.521524	0	0.804425	1.98767	2.43301	0.217329	0	0.0429322	0.0555275	0	0.235651	0.518822	0.188041	0.06589	0.192947	0.246472	0.391872	0.30331
BnNCED3c	8.19318	3.68057	1.04563	8.23455	4.68032	2.49831	1.45887	0.608432	15.4395	4.19685	3.61863	4.80423	0.99913	6.72364	1.46649	3.75442	3.01505	4.49306	1.39427	2.17391	1.09937	0.642254	2.02484	4.89794	0.802311	1.95524	0.556087	0.517546	2.01177	1.90782	1.43027	1.67155	2.46227	1.50265	2.17303	1.95084	2.05016	4.49387	3.75841	0.506422	0.347552	3.47985	0.675964	1.29016	3.79259	11.2179	3.86988	3.86621	7.89974
BnNCED3d	5.9416	48.514	3.96482	24.0004	0.641602	0.434186	1.80142	1.53457	5.55592	5.33411	12.2499	28.0754	3.80995	4.77218	4.08633	8.56443	49.0239	27.613	6.94346	6.61252	2.8031	1.0549	3.22227	21.4245	2.32627	6.13009	0.133037	0.273058	3.22763	2.0311	0.463314	1.0218	0.88891	0.521517	1.37134	2.94464	2.77436	12.6407	18.2259	23.3906	20.3567	46.4353	15.2984	1.26967	1.19012	6.25191	3.93905	9.20306	19.309
BnNCED3e	0	0	0	0	0	0	0	0	0	0	0	0	0	0	0	0	0	0	0	0	0	0	0	0	0	0	0	0	0	0	0	0	0	0	0	0	0	0	0	0	0	0	0	0	0	0	0	0	0
BnNCED3f	0	0.0460955	0	0	0	0	0	0	0	0	0	0	0	0	0	0	0	0.075855	0	0	0	0	0	0	0	0	0	0	0	0	0	0	0	0	0	0	0	0	0	0	0	0	0	0	0	0	0	0	0
BnNCED3g	5.78329	3.47643	1.36834	6.09281	4.50026	3.33489	4.25003	2.79836	14.0351	13.7729	10.7918	14.5423	4.54438	9.99307	3.07116	11.2415	7.29959	19.2436	2.2564	7.00797	2.92523	1.43493	5.07959	13.5468	3.15768	4.03768	1.85034	0.842581	3.94019	3.0735	4.66652	3.92214	2.4253	3.07505	6.1448	5.90529	3.25437	2.60793	1.45738	0.601129	0.465075	2.88502	0.20876	1.60511	4.48487	7.16284	6.4436	13.2023	15.9492
BnNCED3h	0.100691	1.13081	0.255014	0.427584	1.05118	1.11039	0.572134	1.17007	0.369814	1.49556	1.56601	6.26716	1.61524	2.33621	0.76073	1.47578	5.34614	3.5265	0.673133	0.850449	0.351108	1.99401	1.89127	3.06726	81.0637	25.1007	14.7965	2.0818	0.131365	0.074636	10.8977	0.255719	0	0.0994925	7.59828	14.5243	0.093772	0.258503	1.90187	0.671033	0.359691	1.82055	1.51796	0.218009	0.25997	0.859583	1.18807	0.877013	0.711502
BnCCD4a	4.12838	30.1403	13.5515	20.0733	142.903	192.02	226.709	145.924	294.524	1058.52	2121.97	1951.75	2256.61	244.339	715.21	1672.42	3623.48	2528.15	1743.01	1367.36	431.143	72.4304	18.7852	30.4399	2.30891	2.0562	2.65511	5.0626	20.3728	18.0615	13.0086	13.5334	19.1911	21.581	10.0981	18.7965	18.7995	13.6321	1.14578	20.6424	17.9828	64.314	76.5634	31.6805	112.284	385.286	1218.46	1853.13	159.058
BnCCD4b	0.0803115	0.602193	0.582501	0.0742605	0.422378	0.612752	0.999212	0	0.70277	0.053474	0.196348	0.127887	0.128585	0.281728	0	0.173335	0.136928	0.141002	0.302884	0.158972	0.19659	2.69055	2.98175	2.70153	0	0	0.086291	0.239588	1.70701	0.629663	6.06402	3.49901	60.4171	32.4783	0.264715	0.0777695	6.18051	4.14465	0.231366	0.120873	0.0588305	0.0873045	0	6.82196	16.3556	45.5391	16.8272	3.46325	0
BnCCD4c	2.17688	2.70493	1.51005	2.90556	55.8517	99.0461	121.62	126.336	523.373	633.797	1886.22	1331.36	1053.95	236.384	578.911	1086.85	3117.4	1816.85	820.534	1221.89	522.049	134.247	9.11365	9.67108	2.97011	1.58234	1.2817	1.82995	7.09021	5.91254	3.64529	4.19468	6.71581	6.67582	2.66603	4.60542	3.80388	3.47899	0.803826	4.14218	5.17231	59.6555	104.72	11.2076	64.9214	181.78	1170.82	1325.76	134.771
BnNCED5a	0.105414	0.635107	0.12716	0.0453096	0.0333236	0.0743995	0.0786629	0.27434	0.120867	0.469247	0.781447	0.139808	0	0	0.106115	0.372413	0.385907	0.0333578	0.0318671	0	0.155378	0.276878	3.01702	2.91437	0.793525	1.87326	2.94872	3.74945	0.415175	0.828601	1.30116	1.87472	0	0.891343	1.19095	2.68166	0.225612	0.0830365	0	0	0.0506005	0	0.121557	0.0960207	0.673639	3.09573	1.42755	3.33502	1.59078
BnNCED5b	0.0358969	0	0	0.0628835	0.706023	0.313385	1.33905	0	0	0.0479969	0	0.0474019	0	0	0	0	0.0343924	0.0289794	0.031844	0	0	0.33851	2.72578	0.971228	0.0529265	0.0409646	0.588021	1.53888	1.40105	3.64443	0.14262	0.59533	0	0.270278	0.424038	0.634915	0.0588205	0.076189	0.126207	0.0324673	0.0344798	0	0.0740983	0.40884	0.124857	0.525899	0.292399	0.242978	0
BnNCED6a	0.194672	0.329209	0.148942	0	0.076417	0.121833	0.292342	0.193817	0.081557	0	0.0317166	0	0.0365859	0.717788	0.052429	0	0	0.062893	0	0	0.0297026	0.0568353	0	0	0	0	0	0	0.668952	0.844677	0	0.0803435	0	0	0	0.0643865	2.19397	1.15419	2.76091	3.64857	7.58097	22.3379	57.4809	0	0.0507333	0	0.0237237	0.595747	0.0725394
BnNCED6b	0	0	0.0491219	0.0207753	0.0251836	0.0790525	0.28781	0.129007	0.271188	0	0	0	0	0.119255	0.217871	0	0	0	0.0898085	0	0.150677	0.144713	0	0.0305069	0	0.0801136	0	0	0.0647905	0.163832	0	0	0	0.0648625	0	0	0.092221	0.173867	0.341856	0.351672	1.84895	7.7858	28.6745	0	0.0825537	0	0	0	0.14486
BnCCD7a	0.369075	2.60232	2.09325	0.40876	2.00806	3.30541	3.72179	1.08375	0.057417	0	0	0	0	0	0	0	0	0	0	0	0	0	0	0.0230479	0	0.117274	0	0	0	0	0	0	0	0	0	0	0	0.0140973	0	0	0.051738	1.9312	26.4458	0	0.0184421	0.0233576	0.0364974	1.35091	0.0605009
BnCCD7b	0.347255	1.96565	1.68714	0.431551	1.6806	2.46866	2.8914	0.624423	0.060344	0	0	0	0	0.1021	0.0407993	0	0	0	0	0	0	0	0	0.0232505	0	0.0317537	0	0	0	0	0	0	0	0	0	0	0	0	0	0	0.0264382	1.39411	23.8895	0	0.0469658	0.0276678	0.0186048	0.203235	0
BnCCD8a	4.60497	14.6751	5.77259	2.0433	16.5499	8.98907	6.79813	2.16768	0	0	0	0.0260802	0	0.101089	0.0399096	0	0	0.0285055	0	0	0	0	0	0.0282336	0	0.148814	0	0	0	0	0	0.299901	0	0	0	0.0305703	0.0538027	0.056545	0.053105	0.0635685	0.355714	0.961379	0.515705	0	0.0498181	0	0	0	0
BnCCD8b	7.68595	70.8727	27.3483	9.84846	63.9155	55.4995	30.6879	11.2839	0.0287296	0.163623	0.177645	0.0687998	0.0658176	0	0	0.0330995	0	0.0287687	0.0296804	0	0.0315793	0	0	0.0569395	0.0782083	0.611207	0	0.129857	0	0.0221795	0	0.0750366	0	0	0.199886	0.320601	0.056716	0.0337551	0.225348	0.327908	0.516022	2.35617	2.01031	0	0.0707589	0	0.064966	0	0.0613106
BnNCED9a	0.505177	0.12053	0.239609	0.310661	0.511144	0.328633	0.595665	0	0.218846	0.0446841	0.190487	0.0298471	0.0355286	7.6771	0.179932	0.072687	0	0.0324774	0.0304272	0	0.070113	2.32762	0.0643705	0.392047	0	0	0.146036	0	0.898085	0.268616	0.415336	0.164217	2.04408	1.77973	0.215691	0.199043	0.431343	2.42901	51.5496	60.2585	67.4548	59.7719	6.96692	0.376588	0.250748	0.132739	0.170767	0.706659	0.135125
BnNCED9b	1.23295	0.448159	0.125982	0.938011	0.283086	0.359867	0.921028	1.54091	0.328349	0	0.064916	0.0776481	0.074849	3.39947	0.0268992	0.0552425	0	0	0.064449	0	0.12752	2.21209	0.063108	0.59726	0	0	0.0565625	0	1.15276	0.78804	0	0.083393	0	0	0.185573	0.0327925	0.446193	1.59565	12.9802	16.616	23.7611	18.8104	6.74438	0.21823	0.106786	2.05445	0.0826073	0.229344	0.900971
[truncated: 1 more columns]
